# Supplementary material for: Thermal Inactivation Kinetics of Kudzu (Pueraria lobata) Polyphenol Oxidase and the Influence of Food Constituents
Source: Foods. 2021 Jun 8;10(6):1320. doi: 10.3390/foods10061320 (PMC8226850; doi:10.3390/foods10061320)
Supplement: Supplementary file 1 [file foods-10-01320-s001.zip]

Archive with 1 entries (1 files):
- foods-1240769-supplementary.pdf
